# Supplementary material for: Translational Chickpea Genomics Consortium to Accelerate Genetic Gains in Chickpea (Cicer arietinum L.)
Source: Plants (Basel). 2021 Nov 25;10(12):2583. doi: 10.3390/plants10122583 (PMC8703834; doi:10.3390/plants10122583)
Supplement: Supplementary file 1 [file plants-10-02583-s001.zip]

Archive with 4 entries (4 files):
- Table S1_05102021.xlsx
- Table S2_05102021.xlsx
- Table S3_05102021.xlsx
- Table S4_05102021.xlsx
