# Supplementary material for: Translational Chickpea Genomics Consortium to Accelerate Genetic Gains in Chickpea (Cicer arietinum L.)
Source: Plants (Basel). 2021 Nov 25;10(12):2583. doi: 10.3390/plants10122583 (PMC8703834; doi:10.3390/plants10122583)
Supplement: Supplementary file 1 [file plants-10-02583-s001.zip › Table S1_05102021.xlsx]

## Sheet: Sheet1
Table S1. Details of allele specific markers for Fusarium wilt
Primer	Forward primer	Reverse primer	Tm ᵒc	Amplification size
FW2_30366110	AGATATTCCTTATCCATTTCCTAA	CTCTATGGCCAATTGAAGTTGTACT	57.6	400 bp
FW2_30365816	AACTGTTTTCGTAAGCACCCTAAA	CTGCATAAGTTCACAAAGCTCAAT	57.6	900 bp
