# Supplementary material for: Translational Chickpea Genomics Consortium to Accelerate Genetic Gains in Chickpea (Cicer arietinum L.)
Source: Plants (Basel). 2021 Nov 25;10(12):2583. doi: 10.3390/plants10122583 (PMC8703834; doi:10.3390/plants10122583)
Supplement: Supplementary file 1 [file plants-10-02583-s001.zip › Table S2_05102021.xlsx]

## Sheet: Sheet1
Table S2. Details of marker assisted backcrossing for improving elite lines for drought tolerance and resistance to fusarium wilt disease
Center	Drought Crosses	F1	BC1F1	BC2F1
IIPR, Kanpur	RSG 888 × ICC 4958	9	-
	DCP 92-3 × ICC 4958	9	19	11
RAK, Sehore	RVG 202 × ICC 4958	-	3	4
	RVG 203 × ICC 4958	12	5
MPKV, Rahuri	Digvijay × ICC 4958	12	41
	Vijay × ICC 4958	15	47
	Vikram × ICC 4958	-	-	1
RARS-Nandyal	NBeG 47 × ICC 4958	40	16	16
	NBeG 49 × ICC 4958	14	-
ARS-Kalaburagi	GBM 2 × ICC 4958	35	4	10
	BGD 103 × ICC 4958	-	-
Center	Fusarium wilt Crosses	F1	BC1F1	BC2F1
IIPR, Kanpur	JAKI 9218 × SA1	47	-
	GNG 1581 × SA1	31	-
RAK, Sehore	RVG 202 × SA1	37	-
	RVG 203 × SA1	26	-
MPKV, Rahuri	Digvijay × SA 1	51	54
	Vijay × SA 1	29	9
RARS, Nandyal	NBeG 49 × SA1	-	-
	NBeG 47 × SA1	13	-
ARS, Kalaburgi	GBM 2 × SA1	10	33	13
	BGD103 × SA1	-	-
