# Supplementary material for: Translational Chickpea Genomics Consortium to Accelerate Genetic Gains in Chickpea (Cicer arietinum L.)
Source: Plants (Basel). 2021 Nov 25;10(12):2583. doi: 10.3390/plants10122583 (PMC8703834; doi:10.3390/plants10122583)
Supplement: Supplementary file 1 [file plants-10-02583-s001.zip › Table S3_05102021.xlsx]

## Sheet: Sheet1
Table S3. Mean performance of 70 elite desi lines evaluated in different locations during 2016-17 and 2018-19
Desi line	2016-17			2018-19					Grand mean
	Nandyal	Jabalpur	Sehore	Nandyal	Kalaburagi	Sehore	Rahuri	Kanpur	Grain yield (kg/ha)
JG2016-1614	1726.29	3595.52	3265.43	2799.5	1144.79	1599.94	1574.84	1076.42	2098
JG2016-634958	1389.95	4833.39	2571.15	2109	1131.56	1341.61	1373.19	1524.99	2034
ICCX-090044-F4-P18-BP-BP-BP	1604.6	3395.93	2861.47	2493	815.09	1208.29	1810.66	1779.43	1996
ICCX-090033-F4-P21-BP-BP-BP	1956.71	3493.03	2630.14	2298	988.4	1041.63	1672.36	1701	1973
PhuleG0914-7-13	1960.39	3194.51	2503.82	2010.5	788.28	1591.6	1983.79	1737.41	1971
PhuleG0914-8-14	1796.21	2074.44	2544.72	1912	1458.76	1541.61	2639.54	1723.5	1961
ICCX-090044-F4-P14-BP-BP-BP	1890.08	2727.34	2998.98	1806.5	1188.91	1573.27	1469.15	1469.77	1891
ICCX-090034-F4-P2-BP-BP-BP	1502.84	3954.3	2027.61	2129	1055.47	1158.29	1295.18	1817.51	1868
ICCX-090020-F4-P5-BP-BP-BP	1910.13	2487.19	2626.95	1905	714.41	1808.26	1330.29	1955.11	1842
IPC2014-120	1892.25	2694.93	2363.59	1905.5	1310.46	1058.29	1552.47	1888.56	1833
IPC2013-25	1826.86	1338.08	2054.95	2598.5	1378.4	1824.93	-	1788.63	1830
SAGL152405	1944.95	1958.18	2172.47	2929.5	812	1799.93	1179.93	1776.02	1822
PhuleG0914-6-17	2179.98	2094.61	2898.14	2113.5	776.31	1216.62	1647.68	1361.42	1786
ICCX-090021-F4-P19-BP-BP-BP	1976.92	1714.64	2774.32	1333	1539.9	2058.25	918.46	1968.17	1785
JG2016-960506301	1953.9	2645.49	2291.3	2613.5	1112.25	1766.6	646.41	1212.77	1780
PhuleG0914-6-6	1552.43	3555.77	3016.78	1706	846.98	841.63	1471.57	1229.13	1778
IPC2015-120	1398.21	2139.01	2310.84	2745	1561.71	1249.95	1228.82	1568.65	1775
PhuleG0808-30-9	1727.45	1394.82	2762.97	2238.5	1386.48	1333.28	1413.29	1932.89	1774
PhuleG14101	1570.01	1936.59	2685.12	1789.5	834.27	2058.25	1311.36	1937.82	1765
PhuleG0913-2-11	1870.56	1918.37	2516.59	1872.5	949.84	1332.45	1569.64	2036.76	1758
SAGL152216	1760.08	2624.05	2160.68	1817.5	493.56	2008.25	1554.91	1570.11	1749
SAGL152199	2199.24	1901.79	2066.09	2690.5	1136.68	1774.93	742.87	1459.04	1746
PhuleG0914-8-20	1916.8	1746.61	1067.59	2394	1178.21	1833.26	2446.86	1358.59	1743
IPC2012-98	1219.81	3911.12	2811.45	1300	1007.58	1283.28	507.54	1899.66	1743
JG2016-141611	1586.02	3170.67	2509.79	1486.5	875	1424.94	1407.07	1433.33	1737
SAGL152403	1707.91	1872.46	2130.29	2552	693.9	1983.25	1283.88	1521.99	1718
JG2016-638474	902.75	2788.21	1885.94	1923	1069.64	1208.29	2349.73	1612.2	1717
JG2016-55224111	1732.23	2748.44	1834.42	1635.5	1245.47	1791.6	1313.69	1354.45	1707
IPC2013-83	2071.73	1996.96	2167.23	1932	1028.96	1391.61	-	1282.64	1696
JG2016-96054958	1237.88	2659.83	2018.9	2394	1290.71	1566.6	1213.45	1126.72	1689
SAGL152210	1421.41	1260.06	2780.21	2014	1208.76	2316.57	1572.88	824.77	1675
PhuleG0919-4-8	2091.64	271.24	2338.65	2929	967.92	1091.62	1932.11	1757.79	1672
IPC2010-25	1476.59	3521.22	2056.47	1201.5	1009.33	1733.26	411.96	1968.31	1672
ICCX-090042-F4-P5-BP-BP-BP	1826.04	1528.18	2452.11	2567	1017.88	1124.96	1236.44	1596.82	1669
ICCX-080062-F4-P3-BP-BP-BP	2005.68	1541.73	2408.61	2087	1055.4	1599.94	815.42	1780	1662
ICCX-060029-F4-P30-BP-BP-BP-BP	1787.87	1964.93	2213.6	2269	1292.91	1499.94	959.41	1235.39	1653
NBeG776	2336.54	2916.27	1854.32	1583	730.84	1283.28	963.16	1503.73	1646
ICCX-090042-F4-P12-BP-BP-BP	2096.73	2385.11	2067.22	1892	796.44	1008.29	1488.34	1338.12	1634
SAGL152317	1602.2	1028.78	2115.6	1980	-	1099.96	-	1935.56	1627
SAGL152404	1965.26	265.36	2145.94	1927.5	932.44	2899.88	848.8	1974.75	1620
IPC2011-28	1396.53	2365.71	2323.27	1863.5	944.29	1158.29	1047.04	1588.83	1586
IPC2008-11	1163.03	2638.2	2439.03	1144.5	835.74	1333.28	1026.11	2092.58	1584
JAKI9218(Ch)	1829.95	489.91	2013.75	2731.5	860.99	2091.58	946.3	1490.06	1557
NBeG873	2018.22	1190.97	2145.91	2124.5	741.68	1458.28	612.68	1854.77	1518
JG2016-921814	1569.3	1558.81	2546.92	1550	827.44	1408.28	1105.2	1445.36	1501
JG2016-111	1743.14	1008.06	1782.16	2085	842.83	1374.95	1644.76	1493.52	1497
IPC2006-127	1217.22	1500.63	1926.67	2120.5	1032.91	1009.96	-	1609.03	1488
SAGL152401	1436.78	1591.39	3347	1287	475.07	1099.96	1413.97	999.41	1456
ICCX-080062-F4-P1-BP-BP-BP	1500.03	766.41	1580.61	2054.5	897.86	1558.27	1559.9	1729.52	1456
ICCX-090036-F4-P17-BP-BP-BP	1847.68	215.92	2105.51	1762.5	1215.06	1408.28	1113.84	1870.84	1442
JG2016-1206301	1231.65	2715.05	1750.76	780.5	1437.51	1141.62	787.63	1311.72	1395
ICCX-080065-F4-P2-BP-BP-BP	1088.85	1075	1824.2	2041.5	856.5	1374.95	1354.67	1540.1	1394
IPC2014-48	1439.75	1683.75	1989.15	1357	981.36	1333.28	310.13	1968.98	1383
IPC2007-13	1122.98	1732.45	2059.2	1276	770.07	1458.28	1084.21	1526.86	1379
IPC2012-30	1367.81	1473.58	2249.93	704	1094.53	1074.96	-	1608.8	1368
IPC2014-112	2188.01	1669.11	938.8	-	1159.43	1033.29	506.38	2045.54	1363
PhuleG0805-17-5	1366.6	1141.88	1527.96	1335.5	1065.09	1233.28	1783.5	1352.35	1351
IPC2010-14	1424.42	171.72	1674.7	2091.5	1699.41	599.98	-	1770.95	1348
IPC2015-85	1517.35	719.81	1973.68	1237	1017.64	1083.29	1746.94	1427.11	1340
ICCX-070127-F3-BP-P20-BP-BP-BP	2027.38	387.27	2214.91	1267.5	722.32	1041.63	1182.6	1870.34	1339
ICCX-090026-F4-P11-BP-BP-BP	1808.02	1703.11	1457.16	2041.5	675.39	916.63	975.17	1106.14	1335
IPC2010-216	1336.49	1011.25	1616.86	2196.5	1259.05	958.3	541	1734.54	1332
SAGL152278	1963.47	613.77	1542.78	991	1803.68	1249.95	612.28	1713.33	1311
SAGL152402	928.19	477.94	1405.19	1559	617.82	1924.92	2003.35	1509.88	1303
IPC2015-105	1503.14	1774.46	1853.12	1043	721.47	1324.95	227.47	1661.48	1264
IPC2012-31	1662.85	520.46	1278.21	1888	1044.98	700.81	361.69	1899.05	1170
IPC2008-83	1390.55	892.92	2168.31	964.5	1213.37	1249.95	361.21	919.3	1145
ICCX-080026-F4-P4-BP-BP-BP	1892.63	223.8	2205.89	-	910.66	1095.79	385.77	749.76	1066
IPC2012-49	671.79	812.49	1499.79	894.5	1051.43	1208.29	546.12	1449.75	1017
Local Check	2299.92	2786.64	1898.3	2435.5	711.52	1791.6	2480.24	1944.18	2043
