# Supplementary material for: Translational Chickpea Genomics Consortium to Accelerate Genetic Gains in Chickpea (Cicer arietinum L.)
Source: Plants (Basel). 2021 Nov 25;10(12):2583. doi: 10.3390/plants10122583 (PMC8703834; doi:10.3390/plants10122583)
Supplement: Supplementary file 1 [file plants-10-02583-s001.zip › Table S4_05102021.xlsx]

## Sheet: Sheet1
Table S4. Mean performance of 30 elite kabuli lines evaluated in different locations during 2016-17 and 2018-19
Entry Name	2016-17			2018-19			Grand mean grain yield (kg/ha)
	Jabalpur	Nandyal	Sehore	Rahuri	Nandyal	Kalaburagi
ICCX-060010-F3-BP-P17-BP-BP-BP-BP	1077.33	2144.45	2172.14	1115.42	723	672.82	1317.53
SAGL 152289	1254	1892.6	1933.26	1124.42	2432.5	1465.76	1683.76
ICCX-060089-F3-BP-P8-BP-BP-BP-BP	739.56	1088.89	1913.81	727.29	1770	594.71	1139.04
Local Check	580.44	946.29	1788.82	1692.47	1541	897.06	1241.01
Phule G 15311	654.22	1301.85	1763.82	-	-	947.8	1166.92
SAGL 152225	264.44	2216.67	1708.27	466.18	2120	1330.35	1350.99
IPCK 2012-129	1016	1798.15	1674.93	1378.31	1624.5	1195.73	1447.94
ICCX-060100-F3-BP-P20-BP-BP-BP-BP	465.56	1951.85	1655.49	1612.84	1391	1985.32	1510.34
SAGL 152220	145.26	1500	1572.16	650.81	1099.5	2164.48	1188.7
ICCX-060110-F3-BP-P12-BP-BP-BP-BP	702.67	994.45	1549.94	591.91	842	542.1	870.51
ICCX-060116-F3-BP-P1-BP-BP-BP-BP	588.44	1285.19	1477.72	1525.6	-	428.05	1061
ICCX-050046-F3-BP-P36-BP-BP-BP-BP	208.7	1214.82	1474.94	1037.01	2320	-	1251.09
ICCX-050046-F3-BP-P44-BP-BP-BP-BP	466.44	1016.67	1394.39	-	1066.5	422.03	873.21
IPCK 2013-152	-	811.11	1297.17	623.05	-	851.98	895.83
IPCK 2014-98	479.78	2101.85	1233.28	875.07	2682	1608.74	1496.79
IPCK 2014-92	728.86	2409.26	1161.06	1415.34	2228	1125.96	1511.41
ICCX-070139-F3-BP-P8-BP-BP-BP-BP	249	1608.93	1133.29	-	-	901.2	973.11
ICCX-060011-F3-BP-P23-BP-BP-BP-BP	973.78	1879.63	1111.07	1821.16	1845	585.09	1369.29
ICCX-060003-F3-BP-P18-BP-BP-BP-BP	1046.67	1129.63	1041.63	1366.17	570.5	2047.82	1200.4
IPCK 2012-07	798.89	2377.78	986.07	2255.27	-	910.82	1465.77
ICCX-070137-F3-BP-P21-BP-BP-BP-BP	548.67	1703.7	986.07	1123.57	2095	1362.2	1303.2
ICCX-060010-F3-BP-P6-BP-BP-BP-BP	683.56	1300	908.3		3919.5	-	1702.84
ICCX-070137-F3-BP-P19-BP-BP-BP-BP	-	1955.56	852.74	1441.73	2661.5	823.88	1547.08
Vihar	-	2509.26	802.75	1328.2	1903.5	939.26	1496.59
Phule G 15317	90.67	1524.08	644.42	1357.1	-	-	904.07
Phule G 15307	170	1756.15	630.53	-	2066	889.5	1102.44
ICCX-070138-F3-BP-P1-BP-BP-BP-BP	168	2116.67	580.53	1350.35	1953.5	754.57	1153.94
ICCX-070136-F3-BP-P12-BP-BP-BP-BP	-	1668.52	563.87	503.23	1657.5	1129.09	1104.44
ICCX-070139-F3-BP-P13-BP-BP-BP-BP	-	2124.08	558.31	1575.52	2357.5	887.17	1500.52
IPCK 2013-174	876.22	2270.37	-	1267.36	2978	1057.45	1689.88
